# Supplementary material for: Size Uniformity of CsPbBr3 Perovskite Quantum Dots via Manganese-Doping
Source: Nanomaterials (Basel). 2024 Jul 30;14(15):1284. doi: 10.3390/nano14151284 (PMC11313879; doi:10.3390/nano14151284)
Supplement: Supplementary file 1 [file nanomaterials-14-01284-s001.zip]

Archive with 1 entries (1 files):
- nanomaterials-3116237-supplementary.pdf
